# Supplementary material for: Whole genome demographic models indicate divergent effective population size histories shape contemporary genetic diversity gradients in a montane bumble bee
Source: Ecol Evol. 2023 Jan 31;13(2):e9778. doi: 10.1002/ece3.9778 (PMC9889631; doi:10.1002/ece3.9778)
Supplement: Supplementary file 1 — Appendix S1 [file ECE3-13-e9778-s001.zip]

Archive with 2 entries (2 files):
- ECE3_9778_Lozier_VancDemographicModeling_SUPPLEMENTARY DATA_complete_REVISED.docx
- Lozier_VancDemographicModeling_SUPPLEMENTARY_DATA_complete_REVISED.docx
